# Supplementary material for: Third Generation Buchwald Precatalysts with XPhos and RuPhos: Multigram Scale Synthesis, Solvent-Dependent Isomerization of XPhos Pd G3 and Quality Control by 1H- and 31P-NMR Spectroscopy
Source: Molecules. 2021 Jun 9;26(12):3507. doi: 10.3390/molecules26123507 (PMC8228727; doi:10.3390/molecules26123507)
Supplement: Supplementary file 1 [file molecules-26-03507-s001.zip]

Archive with 1 entries (1 files):
- molecules-1224276-supplementary.pdf
